# Supplementary material for: Comparative Assessment of Free Energy Computational Methods for Revealing the Interactions Driving PARP1 Selective Inhibition
Source: J Chem Inf Model. 2026 Apr 18;66(9):5315–30. doi: 10.1021/acs.jcim.6c00083 (PMC13169362; doi:10.1021/acs.jcim.6c00083)
Supplement: Supplementary file 2 [file ci6c00083_si_002.zip]

Archive with 4 entries (3 files):
- Data_FF/
- Data_FF/Data.zip
- Data_FF/Force_Field.zip
- Data_FF/Scripts.zip
